# Supplementary material for: Muscle-specific ER-associated degradation maintains postnatal muscle hypertrophy and systemic energy metabolism
Source: JCI Insight. 2023 Sep 8;8(17):e170387. doi: 10.1172/jci.insight.170387 (PMC10578429; doi:10.1172/jci.insight.170387)
Supplement: Supporting data values [file jciinsight-8-170387-s010.xlsx]

## Sheet: Figure 1F
SEL1L					HRD1
4 WEEK	8 WEEK	12 WEEK	20 WEEK		4 WEEK	8 WEEK	12 WEEK	20 WEEK
1.02421	1.21004	0.682951	0.607779		0.844502	1.08219	1.06419	1.13666
1.33904	0.922351	0.584003	0.485396		0.820812	1.02465	1.02582	1.02901
0.696752	0.833928	0.471078	0.69389		1.33469	1.18612	0.95733	1.29834
1.0475	1.338	0.967569	0.953067		1.06103	1.84275	0.941179	0.706406
0.952503	1.06121	0.666475	0.810858		0.938966	0.763633	1.0166	0.794143
1.27817	0.889378	0.819544	0.882		0.868645	0.682634	0.657573	0.711835
1.07842		0.743151			1.27675		1.16936
0.643402		0.782303			0.854603		0.916818
IRE1					PERK
4 WEEK	8 WEEK	12 WEEK	20 WEEK		4 WEEK	8 WEEK	12 WEEK	20 WEEK
0.88375	5.58404	3.70868	5.67109		1.05418	0.684746	0.361665	0.34857
0.851888	3.91875	2.90631	4.88689		0.93087	0.562726	0.332202	0.229664
1.26436	2.89178	2.89367	6.45942		1.01495	0.374022	0.311401	0.36424
0.368873	1.50351	1.19007	3.41075		0.401482	0.623265	0.223137	0.354748
1.85529	0.931975	1.20141	1.60253		1.83671	0.264663	0.26073	0.303096
0.775832	0.395208	2.58714	1.92356		0.761807	0.124576	0.405298	0.403953
BIP					CNX
4 WEEK	8 WEEK	12 WEEK	20 WEEK		4 WEEK	8 WEEK	12 WEEK	20 WEEK
1.12393	0.647821	0.678311	0.917042		0.924304	0.88183	0.832513	0.990562
0.83479	0.631181	0.674831	0.865001		1.10373	0.849341	0.717089	0.97573
1.04128	0.853579	0.636249	1.39554		0.971971	1.0907	0.849097	1.23857
0.732858	0.835731	0.745498	0.636486		0.946887	1.00125	0.715502	0.702026
1.31356	0.816325	0.65213	0.512372		1.16652	1.04989	0.670257	0.420401
0.953584	0.540697	0.651498	0.523101		0.886597	0.78393	0.991495	0.362743
PDI
4 WEEK	8 WEEK	12 WEEK	20 WEEK
0.992501	0.721204	0.95501	0.981204
1.1156	0.747155	0.856307	0.934121
0.891902	1.2817	0.894336	1.11452
0.721059	0.294871	0.622833	0.31396
1.45941	0.625035	0.417495	0.37529
0.819534	0.534085	0.399642	0.419846

## Sheet: Figure 2A
Males	WT	WT	WT	WT	WT	WT	WT	WT	WT	WT	WT	WT	WT	WT	WT	WT	WT	WT	WT	WT	WT	WT	WT	WT	WT	WT	WT	WT	WT	WT	WT	WT	WT	WT	WT	WT	WT	WT	WT	WT	WT	WT	WT	WT	WT	WT	WT	WT	WT
3				8.9	8.4	9.2	9.7										7.8	11.9	9.2	9.2	9	7.1							9.9	9.6	10.8													9.7	10
4	15.1	12	16.4	13.4	13.5	14.5	16.6								17.5	18.9	12.5	15.2	11.2	14	13.3	10.3		14			11	14.1	15.5	15.2	15.8	14	15	16.9	16.9	12.5	11.4	11.5								12
5	20.2	17.5	20.5	18.4	19.9	20.9	19.7					14.2	13.5	15	19.2	20.1	15.5			18	17.5	12.2																	16.3	16.3	15	16.9	18.1						9.6
6	20.2	18.5	21	19.7	21.8	21.3	21.4			19.1	17.9	16.3	15.9	17.7	22	21.2	20.4						20.3		23.7	23.5
7	22	19.5	22.6	21.2	22.3	22.1	22.3			19.3	17.7	17.6	17	17.7	25.6	24.1																																	15.2
8	22	20	22.6	23	24.2	24.7	23.5	22.5	25.9	20.3	19.1	18.1	17.7	19.2	26.1	25.4	24.1																															27.2
9	22.8	20.9		24	25	26.6	24.1	23.7	26.6	20.8	20.1	19	18.6	20	26.8	25.4	25.7
10	22.8	20.8		25	26	27.3	25.3	24.4	28.4	21.3	20.4	20.3	19.3	20.8	27.3	27.2	26.1																															28.3
11	23.5	21.4		26	27.1	28.7	25.3	25.2	29	22.3	21.7	20.2	21.2	20.8	27	27																															23.4
12	24	22		26.4	27.5	29.3	25.5		29.4	22.5	22	20.6	20.3	21.6	28.2	28.7									28	28.8
13	24	22		26.9	28	29.6	25.2		30	22.9	22.6	20.4	20.2		29	28.9
14	24	21.6		27.2	28.4	30.1	25.5		31.1	23.4	23.1	20.7	20	22	29.4	27.9
15	24.8	20.7		28	28.9	30.3	25.6		31.4	23.7	23	21	21.4	22.3	29.4	27.8
Females	WT	WT	WT	WT	WT	WT	WT	WT	WT	WT	WT	WT	WT	WT	WT	WT	WT	WT	WT	WT	WT	WT	WT	WT	WT	WT	WT	WT	WT	WT	WT	WT	WT	WT	WT	WT	WT	WT	WT	WT	WT	WT	WT	WT	WT	WT	WT	WT	WT
3					10.3	8.5	7.8	10	10.8	10.9							11		9.8	10.6	10.4	9.6	10.4	10.7	8.4																				9.3	11	9		10.3
4	12.4	9.7	10.6	11.3	14.3	12.8	11.5	13.3	14.4							15.3	14.7	16	13.1	12.4	12.7		14	14.3	11.1							12.9	13.1	10.9	11.8	11.1					9.9	10	8.6		13.2			14.9	14.9
5	15.8	15.2	14.5	15.6	16.4	16	14.5						12.2	12.6	12.5	15.7	16.2	17.2	16.5			15															12.9	15	16.5	15.7				12
6	16.8	16.7	16.1	16.8	17.6	17	17.3					16.2	12.9	15.5	14	16.4	17	17.8	17.1							17.8	15.4	16.9	16.2	16.2	16.4
7	17.4	18.6	17.2	18	18	17.6	17.9			18.6		16.2	14.2	16.2	14	17.2	16.8	18.1	17.7																									15
8	18.5	19.4	17.2	17	18.1	17.9	18.3	17.5	18.5		19.4	16.5	13.8	16	14.9	17.5	17	18.8	17.3
9	18.8	19.8	17.4	18.8	18.9	18.5	19			21.1	19.5	17.3				18.4	17.7	19	17.7
10	18.9	21.1	17.2	19.8	19.1			18.4	20.6	20.9	20	17.9				19	18	19	18.1
11	18.9	21.7	18.3	20.5	19.4	19.2	19.4			21.6	20.5	19.4				19	18.2	19.2	19.1
12	19.1	21.8	19.1	21.1	20.4	19.3	19.2			22	20.9	18.5				19.4	18.7	20.6	19.7										19	18.7	18.6
13	19.8	20.6	19.2	21	20.5	20	20.4			22.9	21	18.7				19.9	19.1	21.3	20
14	20.1	21.1	19.3	20.6		19.5	19.9			22.8	21.7	18.5						21
15	20.5	22.8	19.3	22.9		20.4	20.2			23.6	22.5	19						19.3
[truncated: 115 more columns]

## Sheet: Figure 2C
	sel1lf/f	sel1lf/f	sel1lf/f	sel1lf/f	sel1lf/f	sel1lf/f	sel1lf/f	sel1lf/f	Sel1LMLC	Sel1LMLC	Sel1LMLC	Sel1LMLC	Sel1LMLC	Sel1LMLC	Sel1LMLC	Sel1LMLC
4 wk female	7.5	7.5	7.5	7.5	7.5	7.5	6.8		7	7.4	6.8	7	7.2	7	7
12 wk female	9	9	8.5	9	8.5	9			8.5	7.5	8	8	8.5	8.5	8
4 wk male	6.7	7	5.5	6.9	7.5	7.2			7	6.5	6	6.5	7	7
12 wk male	9.5	9.5	10	10	9.5	9.5			8.6	8	9	9	8.5	9

## Sheet: Figure 2D
	Sel1Lf/f	Sel1Lf/f	Sel1Lf/f	Sel1Lf/f	Sel1Lf/f	Sel1Lf/f	Sel1LMLC	Sel1LMLC	Sel1LMLC	Sel1LMLC	Sel1LMLC	Sel1LMLC
Fat	3.1	2.8	3.1	2.5	3.3	3.1	2.5	3	2.6	2.8	2.7	2.7
Lean	13.9	12.2	15.3	13.4	13	13.2	8.9	9.2	8.5	8.4	8.2	7.9

## Sheet: Figure 2E
	Sel1Lf/f			Sel1LMLC
	Mean	SEM	N	Mean	SEM	N
5:00PM	0.276	0.02	6	0.278	0.025	6
6:00PM	0.321	0.025	6	0.295	0.031	6
7:00PM	0.366	0.022	6	0.327	0.041	6
8:00PM	0.347	0.027	6	0.324	0.033	6
9:00PM	0.372	0.034	6	0.315	0.033	6
10:00PM	0.354	0.032	6	0.311	0.031	6
11:00PM	0.358	0.014	6	0.319	0.027	6
12:00AM	0.359	0.016	6	0.309	0.043	6
1:00AM	0.35	0.023	6	0.296	0.032	6
2:00AM	0.34	0.019	6	0.282	0.029	6
3:00AM	0.348	0.019	6	0.29	0.041	6
4:00AM	0.327	0.02	6	0.257	0.021	6
5:00AM	0.313	0.017	6	0.248	0.023	6
6:00AM	0.263	0.027	6	0.204	0.019	6
7:00AM	0.264	0.011	6	0.237	0.032	6
8:00AM	0.256	0.025	6	0.229	0.025	6
9:00AM	0.291	0.013	6	0.235	0.02	6
10:00AM	0.252	0.013	6	0.219	0.026	6
11:00AM	0.265	0.02	6	0.238	0.017	6
12:00PM	0.247	0.014	6	0.229	0.025	6
1:00PM	0.272	0.01	6	0.227	0.024	6
2:00PM	0.254	0.018	6	0.241	0.032	6
3:00PM	0.272	0.011	6	0.253	0.027	6
4:00PM	0.244	0.015	6	0.257	0.027	6
5:00PM	0.298	0.019	6	0.279	0.026	6
6:00PM	0.316	0.021	6	0.3	0.035	6
7:00PM	0.365	0.02	6	0.332	0.041	6
8:00PM	0.386	0.03	6	0.354	0.035	6
9:00PM	0.374	0.032	6	0.345	0.035	6
10:00PM	0.37	0.022	6	0.305	0.034	6
11:00PM	0.358	0.02	6	0.324	0.031	6
12:00AM	0.359	0.032	6	0.296	0.034	6
1:00AM	0.339	0.021	6	0.302	0.035	6
2:00AM	0.351	0.021	6	0.293	0.033	6
3:00AM	0.354	0.023	6	0.286	0.032	6
4:00AM	0.326	0.029	6	0.274	0.033	6
5:00AM	0.326	0.016	6	0.265	0.035	6
6:00AM	0.284	0.023	6	0.212	0.035	6
7:00AM	0.238	0.016	6	0.192	0.039	6
8:00AM	0.267	0.018	6	0.221	0.032	6
9:00AM	0.274	0.02	6	0.236	0.02	6
10:00AM	0.269	0.012	6	0.241	0.03	6
11:00AM	0.267	0.015	6	0.233	0.023	6
12:00PM	0.248	0.017	6	0.219	0.021	6
1:00PM	0.249	0.02	6	0.224	0.028	6
2:00PM	0.244	0.016	6	0.224	0.027	6
3:00PM	0.266	0.013	6	0.25	0.02	6

## Sheet: Figure 2F
Body Weight	Sel1Lf/f			Sel1LMLC
21.9	0.279	0.277	0.282
19.8	0.294	0.277	0.277
23.5	0.365	0.359	0.368
20.7	0.34	0.346	0.362
21.5	0.29	0.281	0.277
20.9	0.282	0.293	0.3
15				0.218	0.218	0.226
16.1				0.299	0.283	0.286
14.8				0.233	0.229	0.212
15				0.412	0.394	0.409
14.3				0.266	0.26	0.258
14.2				0.233	0.222	0.227

## Sheet: Figure  2G
min	Sel1Lf/f										Sel1LMLC
	WT	WT	WT	WT	WT	WT	WT				SKO	SKO	SKO	SKO	SKO	SKO	SKO	SKO
0	111	104	97	116	144	86	102				106	87	122	90	106	126	96	107
15	259	303	258	436	386	358	396				225	159	258	220	235	262	278	239
30	202	228	164	186	208	430	286				154	160	200	158	167	214	286	218
60	200	104	109	152	112	168	179				119	124	110	105	106	142	153	152
90	122	132	140	115	118	134	138				109	93	99	94	90	130	115	103
AUC
Sel1Lf/f	Sel1LMLC
777.5	606
753	746
649.5	822.5
889.5	714
837	605.5
1066	533
981	678.5
	575

## Sheet: Figure 2H
min	Sel1Lf/f										Sel1LMLC
	WT	WT	WT	WT	WT	WT					KO	KO	KO	KO	KO	KO	KO
0	95	83	100	136	119	129					80	106	93	87	101	123	94
15	84	84	98	100	112	79					51	60	60	76	55	122	58
30	77	87	70	91	87	64					42	62	47	63	51	76	41
60	65	72	80	89	86	55					34	54	37	39	53	80	30
90	46	67	75	60	81	62					30	67	30	30	59	54	30
AUC
Sel1Lf/f	Sel1LMLC
296.5	182
318	262.5
335.5	205.5
378	236.5
385	239
293.5	366.5
	191

## Sheet: Figure 2I
Weeks	Sel1Lf/f										Sel1LMLC
	WT	WT	WT	WT	WT	WT	WT	WT	WT		KO	KO	KO	KO	KO
8	16.3	18.6	19.3	22.1	19.9	18.8	17.9	20.5	20.7		12.3	13.9	14	11	15.1
9	18	22	19.2	25.1	19.4	20.2	18.2	23.9	19.4		14.4	16.2	14.6	13.5	15.1
10	18.8	23.2	20.1	28.5	21.5	20.6	21.2	23.2	20.8		14	16.4	14.8	13.8	15.6
11	20.6	26.2	23.7	29.3	21	20.7	22.4	24	25		13.8	16.3	14.4	13.9	15.3
12	21.9	27.9	26.3	29.5	23.1	21.9	24.6	24.7	26.8		13.7	16.5	14.6	14.6	14.9
13	22.4	30	26.1	32.2	20.6	23	26.5	24.9	27.3		14.1	16.6	14.4	15.2	14.6
14	22.6	30.8	27.1	38.1	24	23.1	29	27.4	28.1		14.1	16.5	14.1	15	15.8
15	24	32.8	30.5	39.4	24.3	23.1	30.2	30.5	31.8		14.2	16.6	14.3	14.7	14.6
16	25.3	33.2	28.2	40.4	22.7	25.1	31.3	31.8	32.7		13.5	16.1	14.3	15.7	15.3
17	25.9	35.2	30.9	40.9	24.8	25.2	32.5	30.7	35.2		14.4	16.8	15.1	15.3	14.7
18	27.5	38.5	32.8	45.8	24.3	28.6	33.2	35	35.4		14.9	17.1	15.5	15.7	15.1
19	30.4	40	36.5	46.4	27.6	27.3	35.4	34.2	37		15.5	17.2	15.7	16.4	14.8
20	31.1	41	35.3	48.2	26.5	27.8	36.8	35			15.6	17.3	15.7	16.1	15.8

## Sheet: Figure 2J
	Sel1Lf/f										Sel1LMLC
Weeks	WT	WT	WT	WT	WT	WT	WT	WT	WT		KO	KO	KO	KO	KO
8	100	100	100	100	100	100	100	100	100		100	100	100	100	100
9	110	118	99	114	97	107	102	117	107		117	117	104	123	100
10	115	125	104	129	108	110	118	113	129		114	118	106	125	103
11	126	141	123	133	106	110	125	117	138		112	117	103	126	101
12	134	150	136	133	116	116	137	120	141		111	119	104	133	99
13	137	161	135	146	104	122	148	121	145		115	119	103	138	97
14	139	166	140	172	121	123	162	134	164		115	119	101	136	105
15	147	176	158	178	122	123	169	149	169		115	119	102	134	97
16	155	178	146	183	114	134	175	155	181		110	116	102	143	101
17	159	189	160	185	125	134	182	150	182		117	121	108	139	97
18	169	207	170	207	122	152	185	171	191		121	123	111	143	100
19	187	215	189	210	139	145	198	167			126	124	112	149	98
20	191	220	183	218	133	148	206	171			127	124	112	146	105

[truncated: 44 more sheets: Figure 2K, Figure 2M, Figure 2N, Sup Fig 1A, Sup Fig 1C, Sup Fig 1F, Sup Fig 1G, Sup Fig 1H, Sup Fig 1I, Sup Fig 1J, Sup Fig 1K, Sup Fig 2A, Sup Fig 2B, Sup Fig 2D, Sup Fig 2E, Figure 3B, Figure 3E, Figure 3G, Figure 3H, Figure 3I …]
